# Supplementary material for: Colanic acid-mediated phage resistance enhances virulence in high-risk global clone Escherichia coli ST410
Source: PLoS Pathog. 2025 Dec 22;21(12):e1013807. doi: 10.1371/journal.ppat.1013807 (PMC12753057; doi:10.1371/journal.ppat.1013807)
Supplement: S1 Data — (ZIP) [file ppat.1013807.s013.zip]

Archive with 3 entries (3 files):
- File A-README for survival data.txt
- Table A-bacteria load data for Fig3I,Fig4D,Fig4F.xlsx
- Table B-Survival Data for Fig 1H, Fig 3H & Fig 4D.xlsx
