# Supplementary material for: Colanic acid-mediated phage resistance enhances virulence in high-risk global clone Escherichia coli ST410
Source: PLoS Pathog. 2025 Dec 22;21(12):e1013807. doi: 10.1371/journal.ppat.1013807 (PMC12753057; doi:10.1371/journal.ppat.1013807)
Supplement: S1 Data — (ZIP) [file ppat.1013807.s013.zip › File A-README for survival data.txt]

README – Survival Data for Fig 1H, Fig 3H & Fig 4D
File List

survival_data_Fig1H.csv – Raw survival data for Figure 1H.

survival_data_Fig3H.csv – Raw survival data for Figure 3H.

survival_data_Fig4D.csv – Raw survival data for Figure 4D.

Data Description

These datasets contain raw survival monitoring results from mouse infection experiments shown in Figures 1H, 3H, and 4D.
Mice were monitored for survival after infection with different E. coli ST410 strains (and/or phage treatment).
Data are recorded for each individual animal, including:

Animal_ID: Unique identifier for each mouse.

Group: Experimental group name.

Time_days: Time post-infection when death occurred (in days).

Status: 1 = dead, 0 = alive at the given time point.


Observation period:

Fig 1H & Fig 3H: 3 days post-infection.

Fig 4D: 2 days post-infection.

Endpoints: Mice were checked at indicated time intervals. Death was recorded when the animal was found dead or euthanized due to humane endpoints (severe morbidity).

Figure 1H – Group Details

EC-32M (n = 8): 6 mice died within day 1; no further deaths on day 2 or 3.

EC-32M-P-32M-3-Y (n = 10): No deaths on day 1; 7 deaths on day 2; 3 mice alive on day 3.

Control (n = 6): All mice survived to day 3.

Figure 3H – Group Details

EC-32M3BB (n = 25): 24 mice died within day 0.5; 1 mouse died within day1.

EC-32M (n = 25): 22 mice died on day 1; 2 death on day 1.5; no deaths on day 2.

Control (n = 6): All mice survived to day 2.

Figure 4D – Group Details

EC-32M-infected (n = 10): 7 mice died at 0.5 days; 1 death at day 1; no further deaths by day 2.

EC-32M–phage cocktail (n = 10): No deaths at 0.5 days; 1 death at day 1; 2 deaths at 1.5 days; no further deaths by day 2.

EC-CRE564-infected (n = 10): 2 deaths at 0.5 days; 3 deaths at day 1; no further deaths by day 2.

EC-CRE564–P-32M-3-Y (n = 10): No deaths throughout the 2-day observation period.

Control (n = 6): All mice survived to day 2.

Phage cocktail only (n = 6): All mice survived to day 2.
