# Supplementary material for: Colanic acid-mediated phage resistance enhances virulence in high-risk global clone Escherichia coli ST410
Source: PLoS Pathog. 2025 Dec 22;21(12):e1013807. doi: 10.1371/journal.ppat.1013807 (PMC12753057; doi:10.1371/journal.ppat.1013807)
Supplement: S1 Data — (ZIP) [file ppat.1013807.s013.zip › Table A-bacteria load data for Fig3I,Fig4D,Fig4F.xlsx]

## Sheet: Fig3I
Group	Organ	Animal_ID	Weight_g	Dilution	Colony_Count	CFU_per_g
EC-32M	Liver	L1	0.1339	1000	31	925000
EC-32M	Liver	L2	0.1911	1000	70	1830000
EC-32M	Liver	L3	0.1633	1000	25	766000
EC-32M	Liver	L4	0.1935	10000	32	4140000
EC-32M	Liver	L5	0.1863	10000	46	6170000
EC-32M	Liver	L6	0.1827	10000	31	4240000
EC-32M	Spleen	S1	0.1108	100	90	2030000
EC-32M	Spleen	S2	0.0925	1000	120	3240000
EC-32M	Spleen	S3	0.1024	100	70	1710000
EC-32M	Spleen	S4	0.0963	10000	50	5190000
EC-32M	Spleen	S5	0.0669	10000	77	11500000
EC-32M	Spleen	S6	0.0983	10000	55	14000000
EC-32M	Lung	Lu1	0.0806	100	40	1240000
EC-32M	Lung	Lu2	0.1136	1000	15	330000
EC-32M	Lung	Lu3	0.0741	100	62	2090000
EC-32M	Lung	Lu4	0.098	1000	68	1730000
EC-32M	Lung	Lu5	0.0898	1000	76	2110000
EC-32M	Lung	Lu6	0.1007	10000	15	3720000
EC-32M	Kidney	K1	0.113	1000	14	310000
EC-32M	Kidney	K2	0.101	1000	28	693000
EC-32M	Kidney	K3	0.1156	100	99	2140000
EC-32M	Kidney	K4	0.0855	10000	24	7020000
EC-32M	Kidney	K5	0.0763	10000	21	6880000
EC-32M	Kidney	K6	0.0445	10000	23	12900000
EC-32M3BB	Liver	L1	0.1935	10000	65	1.34367e+08
EC-32M3BB	Liver	L2	0.2032	100000	16	3.14961e+08
EC-32M3BB	Liver	L3	0.2293	100000	14	2.44222e+08
EC-32M3BB	Liver	L4	0.1775	100000	11	2.47887e+08
EC-32M3BB	Liver	L5	0.2073	10000	16	3.08731e+07
EC-32M3BB	Liver	L6	0.13	10000	45	1.38462e+08
EC-32M3BB	Spleen	S1	0.0924	100000	42	168000000
EC-32M3BB	Spleen	S2	0.0669	100000	16	64000000
EC-32M3BB	Spleen	S3	0.0494	100000	24	96000000
EC-32M3BB	Spleen	S4	0.0456	100000	13	52000000
EC-32M3BB	Spleen	S5	0.0522	10000	41	16400000
EC-32M3BB	Spleen	S6	0.0782	10000	52	20800000
EC-32M3BB	Lung	Lu1	0.09	10000	19	8.44444e+07
EC-32M3BB	Lung	Lu2	0.0705	10000	16	9.07801e+07
EC-32M3BB	Lung	Lu3	0.1022	10000	14	5.47945e+07
EC-32M3BB	Lung	Lu4	0.1223	10000	10	3.27065e+07
EC-32M3BB	Lung	Lu5	0.064	1000	38	23750000
EC-32M3BB	Lung	Lu6	0.0606	1000	43	2.83828e+07
EC-32M3BB	Kidney	K1	0.142	10000	73	2.05634e+08
EC-32M3BB	Kidney	K2	0.0915	10000	49	2.14208e+08
EC-32M3BB	Kidney	K3	0.118	100000	19	6.44068e+08
EC-32M3BB	Kidney	K4	0.0952	10000	44	1.84874e+08
EC-32M3BB	Kidney	K5	0.1043	1000	87	3.33653e+07
EC-32M3BB	Kidney	K6	0.121	1000	36	1.19008e+07

## Sheet: Fig4E
Group	Organ	Animal_ID	Weight_g	Dilution	Colony_Count	CFU_per_g
EC-32M-infected	Liver	L1	0.0939	100000	24	1.02236e+09
EC-32M-infected	Liver	L2	0.2244	10000	101	1.80036e+08
EC-32M-infected	Liver	L3	0.1493	100000	18	4.82251e+08
EC-32M-infected	Liver	L4	0.2075	100000	47	9.06024e+08
EC-32M-infected	Liver	L5	0.1154	100000	53	1.83709e+09
EC-32M-infected	Liver	L6	0.148	100000	29	7.83784e+08
EC-32M-infected	Spleen	S1	0.0614	100000	41	2.67101e+09
EC-32M-infected	Spleen	S2	0.071	100000	16	9.01408e+08
EC-32M-infected	Spleen	S3	0.081	10000	103	5.08642e+08
EC-32M-infected	Spleen	S4	0.0662	100000	70	4.22961e+09
EC-32M-infected	Spleen	S5	0.0756	100000	42	2.22222e+09
EC-32M-infected	Spleen	S6	0.0762	100000	39	2.04724e+09
EC-32M-infected	Lung	Lu1	0.0303	10000	42	5.54455e+08
EC-32M-infected	Lung	Lu2	0.0106	10000	49	1.84906e+09
EC-32M-infected	Lung	Lu3	0.0438	100000	23	2.10046e+09
EC-32M-infected	Lung	Lu4	0.0825	100000	20	9.69697e+08
EC-32M-infected	Lung	Lu5	0.0549	100000	47	3.42441e+09
EC-32M-infected	Lung	Lu6	0.0481	100000	38	3.16008e+09
EC-32M-infected	Kidney	K1	0.0838	10000	71	3.38902e+08
EC-32M-infected	Kidney	K2	0.1051	100000	27	1.02759e+09
EC-32M-infected	Kidney	K3	0.1035	100000	102	3.94203e+09
EC-32M-infected	Kidney	K4	0.1377	100000	11	3.19535e+08
EC-32M-infected	Kidney	K5	0.0639	100000	20	1.25196e+09
EC-32M-infected	Kidney	K6	0.1042	10000	21	8.06142e+07
EC-32M-phage cocktail	Liver	L1	0.2286	10000	14	2.44969e+07
EC-32M-phage cocktail	Liver	L2	0.1177	100	23	781648
EC-32M-phage cocktail	Liver	L3	0.3002	100	20	266489
EC-32M-phage cocktail	Liver	L4	0.1125	1000	11	3.91111e+06
EC-32M-phage cocktail	Liver	L5	0.3194	1000	19	2.37946e+06
EC-32M-phage cocktail	Liver	L6	0.1466	1000	18	4.91132e+06
EC-32M-phage cocktail	Spleen	S1	0.0517	10000	24	1.85687e+08
EC-32M-phage cocktail	Spleen	S2	0.0868	10000	15	6.91244e+07
EC-32M-phage cocktail	Spleen	S3	0.0293	1000	69	9.4198e+07
EC-32M-phage cocktail	Spleen	S4	0.0689	10000	19	1.10305e+08
EC-32M-phage cocktail	Spleen	S5	0.0632	1000	59	3.73418e+07
EC-32M-phage cocktail	Spleen	S6	0.0613	1000	75	4.89396e+07
EC-32M-phage cocktail	Lung	Lu1	0.0578	1000	15	1.03806e+07
EC-32M-phage cocktail	Lung	Lu2	0.0298	100	30	4.02685e+06
EC-32M-phage cocktail	Lung	Lu3	0.018	100	48	1.06667e+07
EC-32M-phage cocktail	Lung	Lu4	0.0208	100	22	4.23077e+06
EC-32M-phage cocktail	Lung	Lu5	0.0578	100	18	1.24567e+06
EC-32M-phage cocktail	Lung	Lu6	0.0185	100	16	3.45946e+06
EC-32M-phage cocktail	Kidney	K1	0.087	100	25	1.14943e+06
EC-32M-phage cocktail	Kidney	K2	0.1136	100	24	845070
EC-32M-phage cocktail	Kidney	K3	0.0863	100	49	2.27115e+06
EC-32M-phage cocktail	Kidney	K4	0.1354	100	17	502216
EC-32M-phage cocktail	Kidney	K5	0.0965	100	17	704663
EC-32M-phage cocktail	Kidney	K6	0.1457	100	60	1.64722e+06

## Sheet: Fig4F
Group	Organ	Animal_ID	Weight_g	Dilution	Colony_Count	CFU_per_g
EC-CRE564-infected	Liver	L1	0.1799	100000	57	1.26737e+09
EC-CRE564-infected	Liver	L2	0.1847	100000	17	3.68165e+08
EC-CRE564-infected	Liver	L3	0.2975	100000	43	5.78151e+08
EC-CRE564-infected	Liver	L4	0.2139	100000	65	1.21552e+09
EC-CRE564-infected	Liver	L5	0.102	100000	23	9.01961e+08
EC-CRE564-infected	Liver	L6	0.174	100000	51	1.17241e+09
EC-CRE564-infected	Spleen	S1	0.0872	100000	44	2.01835e+09
EC-CRE564-infected	Spleen	S2	0.0842	100000	42	1.99525e+09
EC-CRE564-infected	Spleen	S3	0.0944	100000	49	2.07627e+09
EC-CRE564-infected	Spleen	S4	0.0705	100000	55	3.12057e+09
EC-CRE564-infected	Spleen	S5	0.0888	100000	33	1.48649e+09
EC-CRE564-infected	Spleen	S6	0.0913	100000	60	2.6287e+09
EC-CRE564-infected	Lung	Lu1	0.0649	100000	30	1.849e+09
EC-CRE564-infected	Lung	Lu2	0.0757	100000	42	2.21929e+09
EC-CRE564-infected	Lung	Lu3	0.0554	100000	46	3.3213e+09
EC-CRE564-infected	Lung	Lu4	0.0962	100000	48	1.99584e+09
EC-CRE564-infected	Lung	Lu5	0.0446	100000	83	7.44395e+09
EC-CRE564-infected	Lung	Lu6	0.0393	100000	22	2.23919e+09
EC-CRE564-infected	Kidney	K1	0.0885	100000	15	6.77966e+08
EC-CRE564-infected	Kidney	K2	0.0932	10000	92	3.9485e+08
EC-CRE564-infected	Kidney	K3	0.1151	100000	50	1.73762e+09
EC-CRE564-infected	Kidney	K4	0.1125	100000	36	1280000000
EC-CRE564-infected	Kidney	K5	0.0645	100000	33	2.04651e+09
EC-CRE564-infected	Kidney	K6	0.1102	100000	29	1.05263e+09
EC-CRE564-phage cocktail	Liver	L1	0.1403	10	25	71275.8
EC-CRE564-phage cocktail	Liver	L2	0.2103	1	70	13314.3
EC-CRE564-phage cocktail	Liver	L3	0.3079	10	25	32478.1
EC-CRE564-phage cocktail	Liver	L4	0.2525	10	11	17425.7
EC-CRE564-phage cocktail	Liver	L5	0.1514	10	26	68692.2
EC-CRE564-phage cocktail	Liver	L6	0.2028	10	30	59171.6
EC-CRE564-phage cocktail	Spleen	S1	0.0813	10	57	280443
EC-CRE564-phage cocktail	Spleen	S2	0.0865	100	12	554913
EC-CRE564-phage cocktail	Spleen	S3	0.1244	1	30	9646.3
EC-CRE564-phage cocktail	Spleen	S4	0.0906	10	90	397351
EC-CRE564-phage cocktail	Spleen	S5	0.128	10	86	268750
EC-CRE564-phage cocktail	Spleen	S6	0.1044	10	22	84291.2
EC-CRE564-phage cocktail	Lung	Lu1	0.0108	1	30	111111
EC-CRE564-phage cocktail	Lung	Lu2	0.061	10	20	131148
EC-CRE564-phage cocktail	Lung	Lu3	0.1017	1	10	3933.14
EC-CRE564-phage cocktail	Lung	Lu4	0.1034	10	81	313346
EC-CRE564-phage cocktail	Lung	Lu5	0.0761	10	28	147175
EC-CRE564-phage cocktail	Lung	Lu6	0.0729	1	50	27434.8
EC-CRE564-phage cocktail	Kidney	K1	0.1119	10	20	71492.4
EC-CRE564-phage cocktail	Kidney	K2	0.0958	10	31	129436
EC-CRE564-phage cocktail	Kidney	K3	0.1099	1	50	18198.4
EC-CRE564-phage cocktail	Kidney	K4	0.1219	10	26	85315.8
EC-CRE564-phage cocktail	Kidney	K5	0.1285	10	18	56031.1
EC-CRE564-phage cocktail	Kidney	K6	0.1441	1	20	5551.7
