# Supplementary material for: Colanic acid-mediated phage resistance enhances virulence in high-risk global clone Escherichia coli ST410
Source: PLoS Pathog. 2025 Dec 22;21(12):e1013807. doi: 10.1371/journal.ppat.1013807 (PMC12753057; doi:10.1371/journal.ppat.1013807)
Supplement: S1 Data — (ZIP) [file ppat.1013807.s013.zip › Table B-Survival Data for Fig 1H, Fig 3H & Fig 4D.xlsx]

## Sheet: Fig 1H
Animal_ID	Group	Time_days	Status
M1	EC-32M	1	1
M2	EC-32M	1	1
M3	EC-32M	1	1
M4	EC-32M	1	1
M5	EC-32M	1	1
M6	EC-32M	1	1
M7	EC-32M	3	0
M8	EC-32M	3	0
P1	EC-32M-P32M-3-Y	2	1
P2	EC-32M-P32M-3-Y	2	1
P3	EC-32M-P32M-3-Y	2	1
P4	EC-32M-P32M-3-Y	2	1
P5	EC-32M-P32M-3-Y	2	1
P6	EC-32M-P32M-3-Y	2	1
P7	EC-32M-P32M-3-Y	2	1
P8	EC-32M-P32M-3-Y	3	0
P9	EC-32M-P32M-3-Y	3	0
P10	EC-32M-P32M-3-Y	3	0
C1	Control	3	0
C2	Control	3	0
C3	Control	3	0
C4	Control	3	0
C5	Control	3	0
C6	Control	3	0

## Sheet: Fig 3H
Animal_ID	Group	Time_days	Status
B1	EC-32M3BB	0.5	1
B2	EC-32M3BB	0.5	1
B3	EC-32M3BB	0.5	1
B4	EC-32M3BB	0.5	1
B5	EC-32M3BB	0.5	1
B6	EC-32M3BB	0.5	1
B7	EC-32M3BB	0.5	1
B8	EC-32M3BB	0.5	1
B9	EC-32M3BB	0.5	1
B10	EC-32M3BB	0.5	1
B11	EC-32M3BB	0.5	1
B12	EC-32M3BB	0.5	1
B13	EC-32M3BB	0.5	1
B14	EC-32M3BB	0.5	1
B15	EC-32M3BB	0.5	1
B16	EC-32M3BB	0.5	1
B17	EC-32M3BB	0.5	1
B18	EC-32M3BB	0.5	1
B19	EC-32M3BB	0.5	1
B20	EC-32M3BB	0.5	1
B21	EC-32M3BB	0.5	1
B22	EC-32M3BB	0.5	1
B23	EC-32M3BB	0.5	1
B24	EC-32M3BB	0.5	1
B25	EC-32M3BB	1	1
M1	EC-32M	1	1
M2	EC-32M	1	1
M3	EC-32M	1	1
M4	EC-32M	1	1
M5	EC-32M	1	1
M6	EC-32M	1	1
M7	EC-32M	1	1
M8	EC-32M	1	1
M9	EC-32M	1	1
M10	EC-32M	1	1
M11	EC-32M	1	1
M12	EC-32M	1	1
M13	EC-32M	1	1
M14	EC-32M	1	1
M15	EC-32M	1	1
M16	EC-32M	1	1
M17	EC-32M	1	1
M18	EC-32M	1	1
M19	EC-32M	1	1
M20	EC-32M	1	1
M21	EC-32M	1	1
M22	EC-32M	1	1
M23	EC-32M	1.5	1
M24	EC-32M	1.5	1
M25	EC-32M	2	0
C1	Control	2	0
C2	Control	2	0
C3	Control	2	0
C4	Control	2	0
C5	Control	2	0
C6	Control	2	0

## Sheet: Fig4D
Animal_ID	Group	Time_days	Status
E1	EC-32M-infected	0.5	1
E2	EC-32M-infected	0.5	1
E3	EC-32M-infected	0.5	1
E4	EC-32M-infected	0.5	1
E5	EC-32M-infected	0.5	1
E6	EC-32M-infected	0.5	1
E7	EC-32M-infected	0.5	1
E8	EC-32M-infected	1	1
E9	EC-32M-infected	2	0
E10	EC-32M-infected	2	0
PC1	EC-32M-phage cocktail	1	1
PC2	EC-32M-phage cocktail	1.5	1
PC3	EC-32M-phage cocktail	1.5	1
PC4	EC-32M-phage cocktail	2	0
PC5	EC-32M-phage cocktail	2	0
PC6	EC-32M-phage cocktail	2	0
PC7	EC-32M-phage cocktail	2	0
PC8	EC-32M-phage cocktail	2	0
PC9	EC-32M-phage cocktail	2	0
PC10	EC-32M-phage cocktail	2	0
CR1	EC-CRE564-infected	0.5	1
CR2	EC-CRE564-infected	0.5	1
CR3	EC-CRE564-infected	1	1
CR4	EC-CRE564-infected	1	1
CR5	EC-CRE564-infected	1	1
CR6	EC-CRE564-infected	2	0
CR7	EC-CRE564-infected	2	0
CR8	EC-CRE564-infected	2	0
CR9	EC-CRE564-infected	2	0
CR10	EC-CRE564-infected	2	0
PY1	EC-CRE564-P-32M-3-Y	2	0
PY2	EC-CRE564-P-32M-3-Y	2	0
PY3	EC-CRE564-P-32M-3-Y	2	0
PY4	EC-CRE564-P-32M-3-Y	2	0
PY5	EC-CRE564-P-32M-3-Y	2	0
PY6	EC-CRE564-P-32M-3-Y	2	0
PY7	EC-CRE564-P-32M-3-Y	2	0
PY8	EC-CRE564-P-32M-3-Y	2	0
PY9	EC-CRE564-P-32M-3-Y	2	0
PY10	EC-CRE564-P-32M-3-Y	2	0
C1	Control	2	0
C2	Control	2	0
C3	Control	2	0
C4	Control	2	0
C5	Control	2	0
C6	Control	2	0
PCO1	Phage cocktail	2	0
PCO2	Phage cocktail	2	0
PCO3	Phage cocktail	2	0
PCO4	Phage cocktail	2	0
PCO5	Phage cocktail	2	0
PCO6	Phage cocktail	2	0
